# Supplementary material for: Aneurysm Is Restricted by CD34+ Cell‐Formed Fibrous Collars Through the PDGFRb‐PI3K Axis
Source: Adv Sci (Weinh). 2024 Dec 27;12(7):2408996. doi: 10.1002/advs.202408996 (PMC11831520; doi:10.1002/advs.202408996)
Supplement: Supplementary file 2 — Supporting Table 1 [file ADVS-12-2408996-s001.xlsx]

## Sheet: Sheet1
Online Table I. Baseline Characteristics of Patients
Non-dilated abdominal aorta (Non-dilated AA)
NO.	Age(Years)	Gender (Male/FeM)	Group	Primary diagnosis	Extent of aortic dissection	Maximal AAD diameters (mm)	BMI（kg/m2）	Patients history	Hypertension(True/False)	SBP (mmHg)	DBP (mmHg)	Heart rate (beats per minute)	Diabetes mellitus (True/False)	Fasting plasma glucose (mM/L)	Current smoker (True/False)	Former smoker (True/False)	Hyperlipidaemia (True/False)	Total cholesterol (mM/L)	Triglycerides (mM/L)	HDL cholesterol (mM/L)	LDL cholesterol (mM/L)
1	45	Male	Non-dilated AA	Brain injury	/	NA	20.8	/	F	123	71	63	F	4.12	F	F	NA	NA	NA	NA	NA
2	4	Male	Non-dilated AA	Brain injury	/	NA	NA	/	F	115	68	74	F	4.1	F	F	NA	NA	NA	NA	NA
3	46	Male	Non-dilated AA	Stroke	/	NA	26.57	/	F	130	79	63	F	4.58	F	F	NA	NA	NA	NA	NA
4	41	Male	Non-dilated AA	Brain injury	/	NA	25.82	/	F	125	70	59	F	4.81	F	F	NA	NA	NA	NA	NA
5	56	Male	Non-dilated AA	Stroke	/	NA	26.3	/	T	142	85	67	F	5.17	T	T	NA	NA	NA	NA	NA
6	64	Male	Non-dilated AA	Stroke	/	NA	26.03	/	T	128	81	79	F	4.35	T	T	NA	NA	NA	NA	NA
Abdominal aortic aneurysm (AAA) group
NO.	Age(Years)	Gender (Male/FeM)	Group	Primary diagnosis	Extent of aortic dissection	Maximal AAD diameters (mm)	BMI（kg/m2）	Patients history	Hypertension(True/False)	SBP (mmHg)	DBP (mmHg)	Heart rate (beats per minute)	Diabetes mellitus (True/False)	Fasting plasma glucose (mM/L)	Current smoker (True/False)	Former smoker (True/False)	Hyperlipidaemia (True/False)	Total cholesterol (mM/L)	Triglycerides (mM/L)	HDL cholesterol (mM/L)	LDL cholesterol (mM/L)
1	64	M	AAA	Abdominal aortic aneurysm	Abdominal aorta	54	24.2215	/	T	137	97	70	F	4.13	T	T	F	4.77	1.05	1.38	2.89
2	51	M	AAA	Thoracoabdominal aortic aneurysm	Thoracic aorta, abdominal aorta	47	22.7732	Stroke	F	124	27	74	F	4.11	T	T	T	3.88	0.97	1.38	2.05
3	31	M	AAA	Marfan syndrome	Abdominal aorta, aortic root	61.8	25.7725	Marfan syndrome, valvulopathy	F	129	86	64	F	6	F	F	F	5.19	1.17	1.17	4.27
4	58	M	AAA	Abdominal aortic aneurysm	Abdominal aorta	72	18.3655	/	T	110	70	70	F	3.98	T	T	T	3.95	0.53	1.26	2.5
5	62	M	AAA	Abdominal aortic aneurysm	Abdominal aorta	70	29.7578	/	T	153	63	60	F	4.37	T	T	F	4.89	1.98	1.19	3.12
6	34	M	AAA	Abdominal aortic aneurysm	Distal abdominal aorta	38	19.0311	/	F	128	70	60	F	4.67	F	F	F	2.89	0.74	0.7	2.05
7	38	M	AAA	Abdominal aortic aneurysm	Infra-renal abdominal aorta	87	23.8367	Artherosclerosis	F	100	65	81	F	4.33	F	F	F	4.11	1.04	0.86	3.01
8	37	F	AAA	Marfan syndrome	Abdominal aorta, aortic root	72	16.3304	Marfan syndrome	F	96	68	72	F	4.34	F	F	T	4.16	1.26	1.55	2.32
9	54	M	AAA	Abdominal aortic aneurysm	Abdominal aorta, aortic root	45	25.8264	CAD	T	148	92	66	F	8.21	F	T	F	2.02	1.03	0.78	0.92
10	44	M	AAA	Abdominal aortic aneurysm	Abdominal aorta	49	24.4898	Artherosclerosis	F	135	80	76	F	5.27	F	F	F	5.45	2.31	1.35	2.79
11	56	M	AAA	Thoracoabdominal aortic aneurysm	Thoracic aorta, abdominal aorta	71	26.5731	Artherosclerosis	T	125	80	62	F	4.88	T	T	F	4.46	1.05	1.1	3.06
12	53	M	AAA	Crawford type II thoracoabdominal aortic aneurysm	Thoracic aorta, abdominal aorta	120（length290mm）	30.1162	Artherosclerosis	T	129	79	60	F	4.95	T	T	F	2.82	1.55	0.98	1.49
13	65	M	AAA	Abdominal aortic aneurysm	Abdominal aorta	54	24.17	CAD	T	144	80	65	F	4.07	F	F	T	4.37	1.66	1.13	2.48
14	58	M	AAA	Abdominal aortic aneurysm	Abdominal aorta, bilateral iliac arteries	80	27.46	/	T	130	80	72	F	5.17	F	F	T	5.6	2.02	0.84	3.95
15	72	M	AAA	Abdominal aortic aneurysm	Abdominal aorta	60	27.14	CAD	T	160	78	70	F	8.32	F	F	F	3.5	1.07	0.92	2.1
16	25	F	AAA	Abdominal aortic aneurysm	Abdominal aorta, bilateral common iliac arteries	66	22.49	/	F	115	64	72	F	4.13	F	F	F	4.2	0.93	1.28	2.34
Non-dilated thoracic aorta (Non-dilated TA)
NO.	Age(Years)	Gender (Male/FeM)	Group	Primary diagnosis	Extent of aortic dissection	Maximal AAD diameters (mm)	BMI（kg/m2）	Patients history	Hypertension(True/False)	SBP (mmHg)	DBP (mmHg)	Heart rate (beats per minute)	Diabetes mellitus (True/False)	Fasting plasma glucose (mM/L)	Current smoker (True/False)	Former smoker (True/False)	Hyperlipidaemia (True/False)	Total cholesterol (mM/L)	Triglycerides (mM/L)	HDL cholesterol (mM/L)	LDL cholesterol (mM/L)
1	66	F	Non-dilated TA	Left Ventricular Aneurysm Rupture	/	NA	23.44	CAD, myocardial ischemia	T	99	73	103	T	10.89	F	F	T	1.89	1.18	0.46	0.87
2	59	M	Non-dilated TA	Aortic regurgitation	/	NA	24.22	Valvulopathy	T	124	68	80	F	5.1	F	F	F	3.68	0.79	1.36	1.82
3	72	M	Non-dilated TA	Idiopathic pulmonary fibrosis	/	NA	21.97	/	T	130	70	80	T	4.51	F	F	F	2.98	1.14	0.8	1.67
4	68	F	Non-dilated TA	Aortic regurgitation	/	NA	20.96	Valvulopathy	T	113	51	95	F	5.77	F	F	F	4.33	2.39	0.92	2.28
5	48	M	Non-dilated TA	Aortic regurgitation	/	NA	24.22	Valvulopathy	F	112	49	76	F	5.43	F	F	F	3.71	1.34	0.95	1.99
6	56	F	Non-dilated TA	Interstitial lungdisease	/	NA	22.85	/	T	148	98	101	F	4.52	F	F	F	2.88	0.71	1.68	0.94
7	52	M	Non-dilated TA	Heart failure	/	NA	19.63	/	F	100	66	80	F	5.08	F	F	F	3.45	0.87	0.96	2.07
8	52	F	Non-dilated TA	Dilated cardiomyopathy	/	NA	24.16	/	F	127	84	97	F	5.4	F	F	F	2.6	0.98	1.07	1.27
9	10	M	Non-dilated TA	Fulminant Myocarditis	/	NA	23.32	/	F	135	75	77	F	NA	F	F	F	NA	NA	NA	NA
10	58	F	Non-dilated TA	Chronic obstructive pulmonary disease	/	NA	22.15	/	F	130	70	80	F	5.33	F	F	F	6.31	1.61	1.88	3.61
11	45	M	Non-dilated TA	Brain injury	/	NA	23.5	/	F	125	73	76	F	NA	F	T	F	NA	NA	NA	NA
12	49	M	Non-dilated TA	Brain injury	/	NA	18.4	/	F	128	78	82	F	NA	F	F	F	NA	NA	NA	NA
Thoracic aortic aneurysm （TAA） group
NO.	Age(Years)	Gender (Male/FeM)	Group	Primary diagnosis	Extent of aortic dissection	Maximal AAD diameters (mm)	BMI（kg/m2）	Patients history	Hypertension(True/False)	SBP (mmHg)	DBP (mmHg)	Heart rate (beats per minute)	Diabetes mellitus (True/False)	Fasting plasma glucose (mM/L)	Current smoker (True/False)	Former smoker (True/False)	Hyperlipidaemia (True/False)	Total cholesterol (mM/L)	Triglycerides (mM/L)	HDL cholesterol (mM/L)	LDL cholesterol (mM/L)
1	60	M	TAA	Stanford-A aortic dissection	Aortic sinus, ascending aorta	65	22.98	Valvulopathy	T	118	77	70	F	4.51	T	T	F	4.14	2.05	0.72	2.53
2	50	M	TAA	Stanford-A aortic dissection	Ascending aorta	80	22.2	/	F	91	50	81	F	4.3	F	F	F	2.97	1.49	0.6	1.61
3	43	M	TAA	Stanford-A aortic dissection	Ascending aorta	NA	21.38	/	T	142	87	113	F	5.77	F	F	F	3.61	3.9	0.5	1.6
4	75	M	TAA	Stanford-A aortic dissection	Aortic sinus, ascending aorta	39	26.73	/	F	98	62	83	F	3.61	F	F	F	3.91	2.82	0.59	1.96
5	66	F	TAA	Stanford-A aortic dissection	Ascending aorta, aortic arch, descending aorta	50	19.98	Myocardial ischemia,valvulopathy	T	94	46	85	F	4.83	F	F	F	2.48	0.99	0.54	1.39
6	68	F	TAA	Stanford-A aortic dissection	Ascending aorta	52	23.53		T	115	78	78	F	4.48	F	F	F	1.9	0.7	0.7	0.84
7	43	M	TAA	Stanford-A aortic dissection (Debakey type I )	Ascending aorta	98	22.41	Valvulopathy	F	132	80	80	F	4.9	F	F	F	1.45	3.67	0.54	2.24
8	56	M	TAA	Thoracic aortic aneurysm	Ascending aorta	80	21.36	Valvulopathy	F	135	75	99	F	NA	F	F	F	NA	NA	NA	NA
9	34	M	TAA	Stanford-A aortic dissection (Debakey type I )	Brachiocephalic trunk, left common carotid artery, origin of left subclavian artery	49	22.65	/	T	134	87	82	F	NA	T	T	F	NA	NA	NA	NA
10	22	F	TAA	Aortic dissection	Aortic arch	46	22.4913	/	F	100	62	70	F	4.01	F	F	F	4.09	0.91	1.33	2.29
11	70	F	TAA	Stanford-A aortic dissection	Ascending aorta	46	24.97	/	T	119	49	65	F	5.88	F	F	F	3.14	1.06	1.07	1.36
12	52	M	TAA	Stanford-A aortic dissection (Debakey type I )	Brachiocephalic trunk, left common carotid artery, left subclavian artery and superior mesenteric artery	44	25.06	/	T	118	61	88	F	5.28	F	F	F	2.71	1.19	0.68	1.33
13	62	F	TAA	Stanford-A aortic dissection	Ascending aorta	47	18.26	/	F	73	39	94	F	4.31	F	F	F	3.86	1.33	0.81	2.08
14	55	M	TAA	Stanford-A aortic dissection (Debakey type I )	Ascending aorta, descending aorta	50	22.86	/	T	105	55	100	F	4.84	T	T	T	3.71	1.41	0.72	2.28
15	56	M	TAA	Stanford-A aortic dissection (Debakey type I )	Brachiocephalic trunk, both sides of the common carotid artery, left subclavian artery, right common iliac artery, right external iliac artery	45	22.0932	CAD	F	116	50	64	F	3.87	F	F	F	4.15	2.46	0.67	2.44
16	65	F	TAA	Debakey type I aortic dissection	Ascending aorta	55	24.65	Valvulopathy	F	107	72	86	F	6.32	F	F	F	5.67	3.32	1.28	3.26
17	54	M	TAA	Debakey type I aortic dissection	Ascending aorta, right brachiocephalic trunk, left common carotid artery	38	29.07	/	T	143	103	82	F	5.29	F	F	F	3.71	1.45	0.77	2.2
18	30	M	TAA	Debakey type I aortic dissection	Ascending aorta, descending aorta	46	26.2346	Valvulopathy	T	147	91	77	F	4.88	F	F	F	3.84	1.42	0.8	2.27
19	57	M	TAA	Debakey type I aortic dissection	Aortic arch to left iliac branch	39	22.8928	CAD	F	119	64	75	F	6.83	F	F	F	2.93	1.16	0.61	1.41
20	37	M	TAA	Debakey type I aortic dissection	Aortic arch, descending aorta, abdominal aorta to right common iliac artery	61		/	F	130	34	89	F	NA	F	F	F	NA	NA	NA	NA
21	61	F	TAA	Debakey type I aortic dissection	Innominate artery, left common carotid artery, left subclavian artery, celiac trunk, superior mesenteric artery	29	23.4375	/	T	116	72	85	F	NA	F	F	F	2.93	0.95	0.92	1.59
SBP, systolic blood pressure; DBP, diastolic blood pressure; HDL, highdensity lipoprotein cholesterol; LDL, low-density lipoprotein cholesterol; NA, not applicable. Hypertension was defined as a systolic blood pressure over 140 mmHg, and/or a diastolic blood pressure over 90 mmHg. Patients had specific prescription records of anti-hypertensive drugs or currently taking anti-hypertensive medicatio…
