# Supplementary material for: Aneurysm Is Restricted by CD34+ Cell‐Formed Fibrous Collars Through the PDGFRb‐PI3K Axis
Source: Adv Sci (Weinh). 2024 Dec 27;12(7):2408996. doi: 10.1002/advs.202408996 (PMC11831520; doi:10.1002/advs.202408996)
Supplement: Supplementary file 3 — Supporting Table 2 [file ADVS-12-2408996-s002.xlsx]

## Sheet: all_sample
Protein	Description	Gene	Ad-Pdgfra+Ad-Pdgfrb	PDGFRa	PDGFRb
Q5FW91	Tubulin alpha chain	Tuba3a	2.67237e+06	-	-
S4R1N6	40S ribosomal protein S18	Rps18	461055	-	-
Q3TIZ0	Tubulin alpha chain	Tuba1c	-	0	0
Q3UKA1	J domain-containing protein	Dnajc3	0	-	-
P08730	Keratin, type I cytoskeletal 13	Krt13	-	1.21451e+06	95444480
A0A1W2P6F6	Myosin light polypeptide 6	Myl6	2.01728e+07	-	2.50481e+07
Q80V08	60S ribosomal protein L17 (Fragment)	Rpl17	-	-	953483
B9EKE9	RNA helicase	Ddx3x	-	-	0
Q8BVI9	ADP/ATP translocase	Slc25a4	-	-	3.17253e+06
Q3UV17	Keratin, type II cytoskeletal 2 oral	Krt76	-	59973596	57745816
F6SUE5	Caspase-4 (Fragment)	Casp4	-	-	12057780
Q3UDS0	Heat shock cognate 71 kDa protein (Fragment)	Hspa8	-	3.01354e+06	-
Q5SWZ5	Myosin phosphatase Rho-interacting protein	Mprip	-	-	7.22417e+06
A0A097PUD0	Anti-dectin-1 15E2 light chain		426633	-	-
Q8C0S6	TAF4 domain-containing protein (Fragment)	Taf4b	1.20255e+06	-	-
Q3TFE8	Importin N-terminal domain-containing protein	Kpnb1	-	1.00122e+06	560320
Q561N5	40S ribosomal protein S18	Rps18	-	-	2.15246e+07
Q7M754	Try10-like trypsinogen	Gm5409	20889386	2.57859e+06	4.18063e+06
Q3UW40	TRASH domain-containing protein	Rpl24	-	-	2.68973e+06
P86048	60S ribosomal protein L10-like	Rpl10l	-	-	1304871
P21981	Protein-glutamine gamma-glutamyltransferase 2	Tgm2	426793	-	1.57112e+07
G3X9T7	Galectin	Lgals9	-	-	549009
Q6S390	Plectin 4	Plec	5.54427e+06	-	8.38627e+07
P62806	Histone H4	H4c16	1.22695e+06	-	1.12395e+07
P62141	Serine/threonine-protein phosphatase PP1-beta catalytic subunit	Ppp1cb	-	-	1.99084e+06
Q8CAG4	Uncharacterized protein	A230065N10Rik	0	-	-
Q5DQJ3	F-actin-capping protein subunit alpha	Capza2	-	-	3.48844e+06
Q8CI43	Myosin light chain 6B	Myl6b	-	-	275850
A0A0A0MQI9	F-actin-capping protein subunit beta (Fragment)	Capzb	-	451125	-
P62830	60S ribosomal protein L23	Rpl23	-	-	7.62289e+06
Q9JHJ0	Tropomodulin-3	Tmod3	5.69853e+06	3.90192e+06	4.05314e+07
Q60766	Immunity-related GTPase family M protein 1	Irgm1	-	-	710197
Q4V9X9	Rpl23a protein (Fragment)	Rpl23a	-	-	0
Q69ZX3	MKIAA0866 protein (Fragment)	Myh11	-	-	855212
A0A1B0GSA8	60S ribosomal protein L18 (Fragment)	Rpl18	0	-	1.21067e+06
Q3UMI7	Tr-type G domain-containing protein	Eef2	239401	-	2.47968e+06
A0A2I3BPY7	Ankycorbin	Rai14	-	-	4.04417e+07
Q546G4	Serum albumin	Alb	3.62757e+07	1.65736e+07	3.84184e+07
B2RRX1	Actin, beta	Actb	-	559343755	2679478126
Q9EQK5	Major vault protein	Mvp	2.43021e+07	-	-
P43274	Histone H1.4	H1-4	270234	-	1.68917e+06
Q9DBR7	Protein phosphatase 1 regulatory subunit 12A	Ppp1r12a	2.81782e+06	-	5.74769e+06
Q3TW40	Heterogeneous nuclear ribonucleoprotein M	Hnrnpm	-	-	620425
Q3TWF2	78 kDa glucose-regulated protein	Hspa5	-	-	5.2272e+06
B1ASP2	Tyrosine-protein kinase	Jak1	-	0	1.77819e+06
Q3U094	Actin-related protein 2/3 complex subunit	Arpc1b	427039	637951	7.89779e+06
Q149V4	Histone H2A	H2ac20	-	2.25873e+06	3.05563e+07
P23927	Alpha-crystallin B chain	Cryab	-	556299	8.40771e+06
Q3U292	H15 domain-containing protein	H1f3	-	-	4.86195e+06
P21956	Lactadherin	Mfge8	1.44395e+06	-	3.00221e+06
A0A0N4SW94	Myeloid-associated differentiation marker (Fragment)	Myadm	-	337710	0
E9PUC2	Fatty acid CoA ligase Acsl3	Acsl3	242812	-	-
Q923G3	F-actin-capping protein subunit beta	Capzb	-	-	1.5373e+07
P62242	40S ribosomal protein S8	Rps8	-	-	1.60795e+06
Q6IFX2	Keratin, type I cytoskeletal 42	Krt42	1.04231e+07	6.43116e+06	5.75343e+06
Q64282	Interferon-induced protein with tetratricopeptide repeats 1	Ifit1	-	359302	-
Q9DB77	Cytochrome b-c1 complex subunit 2, mitochondrial	Uqcrc2	-	-	0
P05622	Platelet-derived growth factor receptor beta	Pdgfrb	-	3.25437e+07	1186510341
A0A0J9YTU3	Cytospin-B	Specc1	-	-	478930
B9EI00	Calm5 protein	Calm5	17297832	-	-
Q3TRH8	F-actin-capping protein subunit beta	Capzb	1.80938e+06	-	-
Q50HX0	Ras-related protein Rab-14	Rab14	-	-	589820
A0A1Z3MHY5	Ifi202c	Ifi202c	447166	-	-
Q6PAC1	Gelsolin	Gsn	3.32071e+07	-	1.33216e+08
Q3TRK3	ADF-H domain-containing protein	Dbn1	1.2106e+06	413154	2.21586e+06
Q4FJR9	G1p2 protein	Isg15	-	2.01363e+06	7.69173e+06
Q6DI58	Rpl12 protein (Fragment)	Rpl12	423137	-	-
X5J5N2	IgM heavy chain VDJ region (Fragment)		-	-	2.45997e+06
Q3UC02	40S ribosomal protein S11	Rps11	-	-	2.0967e+06
Q3TRH3	Heat shock cognate 71 kDa protein	Hspa8	2.25438e+06	-	-
Q3TF74	Coronin	Coro1c	240552	-	1.6166e+06
E9QNY3	Myosin regulatory light chain 10	Myl10	-	-	1.31397e+06
Q8JZU2	Tricarboxylate transport protein, mitochondrial	Slc25a1	-	-	823655
Q5RKP3	60S ribosomal protein L13	Rpl13	-	-	1.80828e+06
P53026	60S ribosomal protein L10a	Rpl10a	-	-	2355264
B2RY19	Cgnl1 protein	Cgnl1	-	-	379845
Q8CD09	LIM zinc-binding domain-containing protein	Lima1	1.74139e+07	9.19197e+06	1.02095e+08
Q7TN02	Mediator of RNA polymerase II transcription subunit 26	Med26	108265	-	-
Q3THJ0	60S ribosomal protein L18a	Rpl18a	-	-	1.81306e+06
B0V2N8	Annexin (Fragment)	Anxa2	758232	802948	631563
Q543F3	Calponin	Cnn2	-	334756	-
O54724	Caveolae-associated protein 1	Cavin1	-	-	556985
Q3UB67	60S ribosomal protein L3	Rpl3	-	-	2.20933e+06
F6WA09	14-3-3 protein epsilon (Fragment)	Ywhae	-	-	1.37268e+06
Q9JM76	Actin-related protein 2/3 complex subunit 3	Arpc3	1640699	-	568975
A0PJF4	Ahnak protein (Fragment)	Ahnak	-	-	480389
Q03265	ATP synthase subunit alpha, mitochondrial	Atp5f1a	1.24306e+06	2.22895e+06	9.79274e+06
Q3TQY2	Dynactin subunit 4	Dctn4	-	-	2.44082e+06
E9Q634	Unconventional myosin-Ie	Myo1e	630872	549400	1.2209e+07
P51881	ADP/ATP translocase 2	Slc25a5	-	3.3698e+06	5.63592e+06
E9Q405	Unconventional myosin-XVIIIa	Myo18a	-	-	1.17667e+06
B2RXS4	Plexin-B2	Plxnb2	-	735374	8.17284e+06
Q3TIQ2	60S ribosomal protein L12	Rpl12	-	-	2.3327e+06
P10126	Elongation factor 1-alpha 1	Eef1a1	9.41712e+06	7.23493e+06	1.92862e+07
P35700	Peroxiredoxin-1	Prdx1	-	-	2.94416e+06
Q62261	Spectrin beta chain, non-erythrocytic 1	Sptbn1	-	-	524590
Q00993	Tyrosine-protein kinase receptor UFO	Axl	-	-	1.29891e+06
Q8BFZ3	Beta-actin-like protein 2	Actbl2	1.3513e+06	-	5.24425e+06
Q32P04	Keratin 5	Krt5	1.93852e+07	1.75057e+07	1.47646e+07
A0A1L1SUN1	60S ribosomal protein L29 (Fragment)	Rpl29	-	-	1.82149e+06
P68372	Tubulin beta-4B chain	Tubb4b	0	427024	1.93576e+06
Q5PR73	GTP-binding protein Di-Ras2	Diras2	4.76765e+06	-	-
Q3UAF6	ACTB protein	Actb	1060580084	-	-
F6XVM5	ATP synthase subunit O, mitochondrial (Fragment)	Atp5o	-	-	758205
Q5I0T8	Ribosomal protein L19	Rpl19	-	-	724113
Q71LX8	Heat shock protein 84b	Hsp90ab1	1.42843e+06	-	5.93133e+06
Q3UFT0	Myosin_tail_1 domain-containing protein (Fragment)	Myh9	1.25618e+06	-	6188582
A0A1W2P6G5	Myosin light polypeptide 6	Myl6	-	1.07856e+07	-
Q5FWJ3	Vimentin	Vim	-	-	1.85594e+06
Q9D2G2	Dihydrolipoyllysine-residue succinyltransferase component of 2-oxoglutarate dehydrogenase complex, mitochondrial	Dlst	1.65007e+06	-	-
Q1WWK3	Hist1h1b protein (Fragment)	H1f5	-	-	1.25368e+06
Q9CSD9	Helicase C-terminal domain-containing protein (Fragment)	Ddx5	-	-	603928
Q505A8	Ribosomal protein L39	Rpl39	1.18555e+06	-	4229389
Q8BQS9	TGF-beta receptor type-2	Tgfbr2	-	-	1.41224e+06
B1ARA5	60S ribosomal protein L26	Rpl26	-	-	1.31434e+06
P68369	Tubulin alpha-1A chain	Tuba1a	-	0	0
Q6URW6	Myosin-14	Myh14	-	2.36763e+06	10240633
Q69ZV0	MKIAA0936 protein (Fragment)	Cilk1	-	-	851904
Q9CPQ9	Fructose-bisphosphate aldolase	Aldoart1	-	-	1.43058e+06
Q9D8E6	60S ribosomal protein L4	Rpl4	-	-	688201
A1BN54	Alpha actinin 1a	Actn1	1.48652e+06	-	1.73947e+07
Q3U9Q8	Gelsolin	Gsn	-	1.42732e+07	-
A0A286YDS2	Receptor-type tyrosine-protein phosphatase S (Fragment)	Ptprs	-	0	-
Q5SYD0	Unconventional myosin-Id	Myo1d	8.02486e+06	3.875e+06	8.02562e+07
Q9CQ19	Myosin regulatory light polypeptide 9	Myl9	-	444144	1.34724e+06
P26450	Phosphatidylinositol 3-kinase regulatory subunit alpha	Pik3r1	-	-	1.03285e+07
Q3U7K7	RING-type E3 ubiquitin transferase	Trim21	-	-	648320
Q5SPX8	TBC1 domain family member 10A	Tbc1d10a	-	-	0
P99024	Tubulin beta-5 chain	Tubb5	1.31696e+06	1.15981e+06	4397139
Q4FZE6	40S ribosomal protein S7	Rps7	-	-	1.24775e+06
Q3U6S1	Vimentin	Vim	5.96803e+07	-	-
Q9CR57	60S ribosomal protein L14	Rpl14	-	999750	4.11352e+06
A0A4E9FT70	IgG3 (Fragment)	IGHG3	1.44792e+06	40979608	2.25226e+08
P46735	Unconventional myosin-Ib	Myo1b	575166	-	5.28448e+06
A0A1D5RLD8	Glyceraldehyde-3-phosphate dehydrogenase	Gm10358	-	432979	664421
B7FAV1	Filamin, alpha (Fragment)	Flna	-	799002	1.41492e+07
Q3UDS4	Pyr_redox_2 domain-containing protein	Sqor	-	-	538444
Q9Z2D2	Myotubularin homologous protein 1 (Fragment)	Sbf2	-	-	86272.5
Q64475	Histone H2B type 1-B	H2bc3	-	-	1.99296e+07
Q8BSH3	Tropomyosin alpha-1 chain	Tpm1	1.36338e+06	1.84473e+06	-
E9QA15	Caldesmon 1	Cald1	763696	-	1.23574e+06
Q5FW97	phosphopyruvate hydratase	EG433182	208262	187718	-
A0A0R4J0J8	Cytospin-A	Specc1l	2.39453e+06	-	1.19544e+07
A0A077S9N1	lysozyme	Lyz1	680139	-	803492
Q9CVB6	Actin-related protein 2/3 complex subunit 2	Arpc2	1.28499e+06	-	4.74274e+06
A0A0N4SVM0	F-actin-capping protein subunit alpha (Fragment)	Capza2	-	1.46051e+06	-
A0A0A0MQF6	Glyceraldehyde-3-phosphate dehydrogenase	Gapdh	1.29425e+07	4065037	6.89599e+06
A0A0A6YWC8	Vimentin	Vim	-	9.15116e+06	-
Q8BT90	40S ribosomal protein S17 (Fragment)	Rps17	-	-	695432
A0A0A0MQ82	mitogen-activated protein kinase kinase kinase	Map3k6	-	-	4655282
Q3TTY5	Keratin, type II cytoskeletal 2 epidermal	Krt2	16445696	1.05235e+07	4.10018e+07
P14148	60S ribosomal protein L7	Rpl7	-	-	856473
Q5RKP0	Vat1 protein (Fragment)	Vat1	-	-	494030
Q8VCQ8	Caldesmon 1	Cald1	4.81032e+06	3.26719e+07	2.88421e+07
Q497D7	60S ribosomal protein L30	Rpl30	444668	-	601869
Q3TE63	Peptidyl-prolyl cis-trans isomerase	Ppia	0	244870	696049
Q61781	Keratin, type I cytoskeletal 14	Krt14	-	-	3214831
D3Z6I8	Tropomyosin alpha-3 chain	Tpm3	-	-	0
A2AKV0	ATP synthase, H+-transporting, mitochondrial F1 complex, gamma polypeptide 1 (Fragment)	Atp5c1	-	-	1.02093e+06
Q9QWL7	Keratin, type I cytoskeletal 17	Krt17	7.85748e+06	5.32991e+06	-
P10833	Ras-related protein R-Ras	Rras	-	-	1.57274e+06
A0A087WS56	Fibronectin	Fn1	-	-	1.06125e+07
Q8BH64	EH domain-containing protein 2	Ehd2	-	-	1.41539e+06
Q5RKN9	F-actin-capping protein subunit alpha	Capza1	-	-	3.17307e+06
Q3UH59	Myosin-10	Myh10	7.82801e+07	-	1.83759e+08
Q641N3	Rps16 protein (Fragment)	Rps16	-	-	4.16125e+06
P04104	Keratin, type II cytoskeletal 1	Krt1	46013027	41663684	67858567
A0A2I3BQ03	14-3-3 protein zeta/delta (Fragment)	Ywhaz	186873	-	-
Q3UJU5	40S ribosomal protein S3a	Rps3a1	-	-	2.98842e+06
P59999	Actin-related protein 2/3 complex subunit 4	Arpc4	575664	916804	2.70692e+06
Q545F8	40S ribosomal protein S4	Rps4x	460925	-	7.32111e+06
Q54AE5	Metalloproteinase inhibitor 3	Timp3	-	-	838015
Q3TEK2	Heat shock cognate 71 kDa protein	Hspa8	-	-	1.51994e+07
E9Q450	Tropomyosin alpha-1 chain	Tpm1	-	-	9.10106e+06
Q7TMW3	Biglycan	Bgn	-	-	2.18896e+06
E9Q3E2	Synaptopodin	Synpo	-	-	6.7224e+06
Q6IME9	Keratin, type II cytoskeletal 72	Krt72	791234	-	-
Q3U7N2	MICOS complex subunit MIC60	Immt	-	-	1587399
Q6ZWV7	60S ribosomal protein L35	Rpl35	-	-	1163107
Q3TFD9	Vimentin	Vim	-	-	0
P61161	Actin-related protein 2	Actr2	312486	-	3.60149e+06
A6H644	Protein phosphatase 1 regulatory subunit	Ppp1r12b	-	-	923318
Q9Z2L2	Truncated hsp25 (Fragment)	Hspb1	-	546527	1.16418e+06
E9Q557	Desmoplakin	Dsp	-	751004	-
Q9WTI7	Unconventional myosin-Ic	Myo1c	8.03751e+07	6.69344e+07	5.30437e+08
Q6ZWQ9	Myosin, light chain 12A, regulatory, non-sarcomeric	Myl12a	3.48297e+07	1.36835e+07	5.75702e+07
Q5SV64	Myosin-10	Myh10	-	4.96878e+07	-
Q6IFZ6	Keratin, type II cytoskeletal 1b	Krt77	649214	-	-
A0A494BA16	Dipeptidyl peptidase 3 (Fragment)	Dpp3	-	360793	107443
P17932	Putative 60S ribosomal protein L32	Rpl32-ps	-	-	889832
P27773	Protein disulfide-isomerase A3	Pdia3	-	-	7.83353e+06
Q3UJS0	60S ribosomal protein L8	Rpl8	-	-	457029
Q8VDD5	Myosin-9	Myh9	5.45704e+08	9.00392e+08	2587584274
A0A1L1SQA8	40S ribosomal protein S25	Rps25	-	-	5.16846e+06
P61358	60S ribosomal protein L27	Rpl27	-	-	945701
Q8BNA5	SH3 domain-containing protein	Cttn	330027	-	-
A0A494BBA8	40S ribosomal protein S30	Fau	-	-	2.09435e+06
Q3TJ69	SERPIN domain-containing protein	Serpinb9b	298089	0	-
Q3TGW0	Actin-related protein 3	Actr3	1.86937e+06	-	1.0331e+07
Q9JJ28	Protein flightless-1 homolog	Flii	-	-	1.06602e+06
Q0VDM9	Krt78 protein (Fragment)	Krt78	42514184	50301980	52903472
A2A513	Keratin, type I cytoskeletal 10	Krt10	29128918	7698839	105847072
F7AAT1	Ciliogenesis-associated TTC17-interacting protein	Catip	-	-	1.13345e+06
Q3UBZ3	F-actin-capping protein subunit alpha	Capza2	4.54871e+06	-	-
Q9ERD7	Tubulin beta-3 chain	Tubb3	-	-	1.17371e+06
E9QPD0	Ankyrin repeat and SOCS box protein 14	Asb14	330909	-	-
P29341	Polyadenylate-binding protein 1	Pabpc1	-	-	1729440
Q8VED5	Keratin, type II cytoskeletal 79	Krt79	3.47187e+06	2.33035e+06	4.04126e+06
A2AQH3	Homeodomain-interacting protein kinase 3	Hipk3	-	0	-
Q3U336	Synaptopodin	Synpo	872384	-	1.56326e+06
D3YTP8	U6 snRNA-associated Sm-like protein LSm4 (Fragment)	Lsm4	-	-	3.86881e+06
Q9JKF1	Ras GTPase-activating-like protein IQGAP1	Iqgap1	-	-	312586
P68040	Receptor of activated protein C kinase 1	Rack1	-	645533	-
P26043	Radixin	Rdx	324529	-	591376
Q3UFI4	60S ribosomal protein L6	Rpl6	352701	-	4.10863e+06
Q3THU8	Phosphate carrier protein, mitochondrial	Slc25a3	-	588779	2159457
F6RND9	Myosin phosphatase Rho-interacting protein (Fragment)	Mprip	-	-	2.44655e+06
Q921R2	40S ribosomal protein S13	Rps13	-	-	6.84803e+06
Q9D0A2	40S ribosomal protein S3	Rps3	269708	-	-
Q9EP71	Ankycorbin	Rai14	8.24643e+06	783811	-
P63094	Guanine nucleotide-binding protein G(s) subunit alpha isoforms short	Gnas	-	-	1.38236e+06
Q3UWP8	Calreticulin (Fragment)	Calr	-	-	2.15249e+06
Q3TKD0	Transportin-1 (Fragment)	Tnpo1	-	217590	-
B2RXT3	oxoglutarate dehydrogenase (succinyl-transferring)	Ogdhl	459600	-	-
Q80X90	Filamin-B	Flnb	-	-	756052
Q6KAM8	MFLJ00343 protein (Fragment)	Flna	239874	-	-
P16460	Argininosuccinate synthase	Ass1	0	353655	2.74613e+06
Q3TWZ3	Serine incorporator 3	Serinc3	-	-	1685459
Q6NXH9	Keratin, type II cytoskeletal 73	Krt73	31068040	35055604	26399264
Q9CZP6	40S ribosomal protein S3	Rps3	-	2.14708e+06	1.31699e+07
Q8VC94	60S ribosomal protein L11	Rpl11	-	410761	1.13007e+06
Q8C2S9	Major vault protein	Mvp	-	864295	2.5941e+07
Q5SUA5	Unconventional myosin-Ig	Myo1g	-	-	0
Q61782	Type I epidermal keratin mRNA, 3end (Fragment)		1.55155e+06	1.12865e+06	885330
P62737	Actin, aortic smooth muscle	Acta2	6.34189e+07	3.78772e+07	1.28241e+08
P97434	Myosin phosphatase Rho-interacting protein	Mprip	1.06731e+07	393208	-
P50446	Keratin, type II cytoskeletal 6A	Krt6a	13004789	5.07246e+06	4.32891e+06
Q99104	Unconventional myosin-Va	Myo5a	875428	-	1.01379e+07
P26618	Platelet-derived growth factor receptor alpha	Pdgfra	-	3.3721e+08	2.56366e+07
P62900	60S ribosomal protein L31	Rpl31	-	-	0
E9Q175	Unconventional myosin-VI	Myo6	695870	957959	12261328
Q02257	Junction plakoglobin	Jup	303115	1.53574e+06	-
B1AR14	Polycomb group RING finger protein 2	Pcgf2	-	244354	-
Q9Z2K1	Keratin, type I cytoskeletal 16	Krt16	8.71907e+06	3072300	2999067
E9Q5F6	Polyubiquitin-C (Fragment)	Ubc	3.17232e+06	2.49264e+07	4.95546e+07
Q3TKB9	HATPase_c domain-containing protein (Fragment)	Hsp90aa1	-	804713	-
E9Q3Z5	Supervillin	Svil	177662	-	1.38635e+08
Q61414	Keratin, type I cytoskeletal 15	Krt15	-	940150	-
